# Supplementary material for: A Holistic Analysis of Team Dynamics Using Relational Coordination as the Measure regarding Student Athlete Total Load: A Cross-Sectional Study
Source: Sports (Basel). 2023 May 13;11(5):104. doi: 10.3390/sports11050104 (PMC10223519; doi:10.3390/sports11050104)
Supplement: Supplementary file 1 [file sports-11-00104-s001.zip]

Archive with 1 entries (1 files):
- sports-2387032-supplementary.pdf
